# Supplementary material for: Use of a Resorbable Magnesium Membrane for Bone Regeneration After Large Radicular Cyst Removal: A Clinical Case Report
Source: Healthcare (Basel). 2025 May 6;13(9):1068. doi: 10.3390/healthcare13091068 (PMC12071955; doi:10.3390/healthcare13091068)
Supplement: Supplementary file 1 [file healthcare-13-01068-s001.zip]

Archive with 1 entries (1 files):
- healthcare-3582049-supplementary.pdf
